# Supplementary material for: Alcohol Exposure Induces Nucleolar Stress and Apoptosis in Mouse Neural Stem Cells and Late-Term Fetal Brain
Source: Cells. 2024 Mar 2;13(5):440. doi: 10.3390/cells13050440 (PMC10931382; doi:10.3390/cells13050440)
Supplement: Supplementary file 1 [file cells-13-00440-s001.zip]

Archive with 1 entries (1 files):
- cells-2736275-supplementary.pdf
